# Supplementary material for: Characterization of Traumatic Brain Injury in a Gyrencephalic Ferret Model Using the Novel Closed Head Injury Model of Engineered Rotational Acceleration (CHIMERA)
Source: Neurotrauma Rep. 2023 Nov 9;4(1):761–80. doi: 10.1089/neur.2023.0047 (PMC10659026; doi:10.1089/neur.2023.0047)
Supplement: Supplemental data [file Suppl_Data.xlsx]

## Sheet: APP
	Sham	Sham	Sham	Sham	22J	22J	22J	22J	27J	27J	27J
Full Cerebrum	JK002	JK003	JK004	JK005	JK006	JK007	JK008	JK011	JK001	JK009	JK010
Full Brain	0.08	0.08	0.06	0.32	0.49	0.57	0.11	0.63	3.69	12.1	5.86
White Matter Structures	0.07	0.24	0.1	0.07	0.66	2.27	0.36	0.47	17.81	54.73	17.43
Cingulum	0.47	0	0	0	10.93	0	0	0.6	0	25.64	0
Corpus Callosum	0	0.87	0	0	0.33	10.1	1.2	0.28	11.05	32.3	10.67
Cortical White Matter	0.09	0.22	0.13	0.04	0.37	0.48	0.23	0.23	0.54	4.23	1.18
Fornix	0	0.17	0.42	0	0.99	20.29	0.42	2.41	235.26	758.88	244.84
Internal Capsule	0	0.13	0	0.22	0.59	0.42	0.46	0.79	0.75	3.36	3.77
Subcortical Structures	0.07	0.07	0.09	2.28	2.87	0.43	0.13	0.66	8.27	15.63	5.73
Caudate	0.06	0	0	0.18		0.83	0	4.88	0.6	32.26	1.47
Hippocampus	0	0.05	0	0.08	0	0.29	0.15	0	2.8	5.99	0.21
Hypothalamus	0.21	0.19	0	22.33	3.38	0.11	0.35	5.82	8.46	10.79	52.85
Putamen	0.16	0	0	1.38		0	0	0.14	0.29	0.33	0.59
Thalamus	0.03	0.09	0.15	0.14	4.06	0.44	0.06	0.24	13.17	16.05	3.7
Neocortex	0.08	0.05	0.04	0.01	0.02	0.15	0.06	0.37	0.15	0.44	1.21
Gyrus	0.04	0.03	0.03	0.01	0.03	0.18	0.04	0.53	0.17	0.47	1.6
Sulcus	0.15	0.09	0.08	0	0	0.1	0.1	0.13	0.1	0.39	0.41
Hindbrain	0.055	0.242	0.081	0.207	0.194	0.535	0.23	0.505	0.261	2.277	0.587
Brainstem	0.033	0.325	0.089	0.23	0.226	0.665	0.277	0.574	0.121	2.623	0.821
Cerebellum	0.076	0.025	0	0.114	0.048	0.323	0.043	0.164	0.886	1.688	0.36

## Sheet: RMO-14
	Sham	Sham	Sham	Sham	22J	22J	22J	22J	27J	27J	27J
ROI	JK002	JK003	JK004	JK005	JK006	JK007	JK008	JK011	JK001	JK009	JK010
Full Cerebrum	0.44	0.38	0.26	0.25	1.13	1.61	0.27	1.04	7.93	4.97	7.65
White Matter Structures	1.48	2.28	1.28	1.5	6.96	4.3	1.05	5.39	20.96	15.46	16.78
Cingulum	0	0	0	0	0	0	0	0	12.08	5.3	4.1
Corpus Callosum	4.08	1.6	3.58	9.48	9.13	10.81	7.8	11.38	97.55	50.45	82.64
Cortical White Matter	0.83	2.7	1.09	0.45	2.21	4.58	0.62	2.34	14.22	8.21	10.44
Fornix	0	0	0	0.32	0	2.29	0	0	13.22	19.94	13.52
Internal Capsule	2.71	2.48	1.42	1.36	18.33	2.94	0.69	9.96	11.52	23.03	14.6
Subcortical Structures	0.08	0.07	0.03	0.14	0.09	1.2	0.12	0.44	4.48	2.33	3.77
Caudate	0	0	0	0		0.1	0.16	0	0.35	0.26	0.78
Hippocampus	0	0	0	0	0.77	0	0.21	0.16	6.64	3.27	3.23
Hypothalamus	0	0	0	0	0	1.01	0.23	0	5.84	3.84	3.12
Putamen	0	0	0.36	1.67		0	0	0	1.89	2.07	2
Thalamus	0.15	0.12	0.03	0.16	0	2.32	0.09	0.84	5.39	2.29	5.03
Neocortex	0.33	0.04	0.1	0.02	0.05	1.45	0.13	0.26	6.1	3.25	7.18
Gyrus	0.28	0.05	0.04	0.01	0.02	1.5	0.04	0.18	5.89	2.9	6.97
Sulcus	0.42	0.01	0.19	0.04	0.09	1.36	0.32	0.4	6.37	3.8	7.48
Hindbrain	0.299	0.178	0.121	0.186	0.134	0.421	0.113	0.397	1.173	1.655	0.476
Brainstem	0.361	0.176	0.127	0.196	0.145	0.65	0.12	0.386	1.409	2.179	0.726
Cerebellum	0.234	0.187	0	0	0	0.046	0	0.45	0.209	0.667	0.3

## Sheet: Tau (AT-180)
	Sham	Sham	Sham	Sham	22J	22J	22J	22J	27J	27J	27J
ROI	JK002	JK003	JK004	JK005	JK006	JK007	JK008	JK011	JK001	JK009	JK010
Full Cerebrum	10.09	13.93	17.62	24.71	10.76	18.4	59.88	24.18	30.48	37.22	38.94
White Matter Structures	7.2	7	6.89	15.02	22.31	13.86	8.47	19.71	5.48	8.7	7.28
Cingulum	3.12	3	0.34	13.11	3.3	13.14	6.57	11.09	3.47	1.77	14.44
Corpus Callosum	2.36	7.88	7.69	17.25	9	1.09	26.88	2.48	3.51	14.86	3.39
Cortical White Matter	5.88	7.61	3.24	20.81	17.1	2.27	6.37	26.18	4.95	5.96	8.36
Fornix	34.3	14.16	1.05	4.42	110.81	2.21	1.92	2.09	9.41	26.28	0.51
Internal Capsule	6.03	2.85	22.35	4.04	0.6	64	8.98	16.15	6.79	10.61	5.73
Subcortical Structures	11.66	13.29	17.81	10.68	3.43	15.96	15.05	20.55	16.03	19.39	13.87
Caudate	11.71	4.2	8.89	7.56		4.69	2.39	0	10.78	3.2	12.99
Hippocampus	3.75	5.19	4.4	5.92	3.7	2.41	26.69	55.97	13.56	55.14	10.44
Hypothalamus	34.02	66.43	91.33	15.74	1.9	63.5	12.56	44.57	50.51	10.69	23.48
Putamen	3.5	13.41	3.09	6.02		1.35	4.99	3.25	9.91	0.24	20.56
Thalamus	7.4	3.73	4.59	14.15	3.91	9.15	11.71	9.29	13.83	14.86	13.27
Neocortex	10.86	18.84	26.36	42.23	4.99	23.03	104.63	38.71	18.01	50.12	93.67
Gyrus	13.36	23.59	32.21	62.11	6.08	31.46	151.44	47.26	12.55	51.15	112.72
Sulcus	5.12	7	15.73	5.43	1.61	5.68	9.8	15.51	27.11	48.42	53.45
Hindbrain	5.21	8.56	3.82	9.11	23.09	7.34	11.96	5.14	39.18	10.01	25.27
Brainstem	6.3	9.6	3.94	9.24	27.07	10.15	11.69	5.21	47.55	12.86	32.54
Cerebellum	1.93	5.12	2.49	8.57	9.72	3.09	18.96	4.33	1.39	5.82	20.06

## Sheet: IBA-1 Total MG
	Sham				22J				27J
	JK002	JK003	JK004	JK005	JK006	JK007	JK008	JK011	JK001	JK009	JK010
Full Cerebrum	271.42	309.91	351.08	155.91	542.29	513.19	274.27	248.23	377.8	346.36	455.85
White Matter Tracts	193.48	262.36	220.39	171.1	346.94	257.13	314.59	275.94	527.87	767.62	748.02
Cingulum	184.37	212.78	271.19	129.72	408.07	286.36	250.34	248.74	675.91	703.27	831.86
Corpus Callosum	154.92	188.27	211.72	149.45	244.46	275.41	242.76	302.07	449.21	659.48	730.41
Cortical White Matter	138.92	248.86	169.38	122.85	247.36	247.75	262.87	264.72	463.23	756.06	664.6
Fornix	278.11	401.24	366.3	251.52	720.95	325.47	420.2	324.39	945.67	1403.7	1020.4
Internal Capsule	293.28	277.69	323.76	326.68	495.48	256.89	450.7	286.98	570.91	635.16	850.13
Subcortical Structures	267.55	244.33	374.96	132.57	421.42	245.02	287.03	354.27	401.33	405.7	439.3
Caudate	406.64	245.52	456.93	205.12		303.4	487.95	443.3	532.38	357.06	692.92
Hippocampus	255.54	348.64	716.61	566.74	378.9	256.15	197.34	238.03	227.66	332.39	257.23
Hypothalamus	374.67	580.54	966.26	102.51	463.47	401.28	265.35	381.5	631.44	661.17	401.19
Putamen	287.72	204.72	400.82	168.59		475.32	223.49		538.34	454.53	613.91
Thalamus	189.39	177.56	211.32	89.95	354.46	136.45	295.82	192.96	377.03	410.88	483.51
Neocortex	251.46	368.59	349.32	145.17	392.77	498.79	456.13	247.27	252.62	272.6	351.53
Gyri	230.71	410.01	351.74	145.4	402.21	552.66	490.88	265.03	220.2	394.85	326.58
Sulci	298.19	252.06	343.78	144.55	359.58	284.34	359.82	200.99	321.21	385.22	426.3
Hindbrain	131.19	193.29	197.92	246.43	228.06	170.93	303.52	244.77	284.29	436.1	306.87
Brainstem	131.19	199	204.08	251.42	258.27	206.54	305.96	244.77	297.81	420.81	360.84
Cerebellum		158.9	77.01	164.51	114.48	107.11	243.53		210.3	488.5	255.33

## Sheet: IBA-1 % Activated MG
	Sham				22J				27J
	JK002	JK003	JK004	JK005	JK006	JK007	JK008	JK011	JK001	JK009	JK010
Full Cerebrum	7.61	14.27	6.09	14.77	9.14	7.05	7.07	8.48	15.64	22.23	18.98
White Matter Tracts	10.79	10.31	6.25	16.96	2.25	19.86	5.36	16.83	16.17	25.37	21.16
Cingulum	15.23	10.72	7.47	12.41	1.19	19.55	3.11	7.07	15.42	24.29	31.41
Corpus Callosum	12.3	8.95	8.81	18.89	3.03	20.45	4.64	12.96	13.89	19.72	44.23
Cortical White Matter	9.4	11.06	5.03	18.98	2.26	20.42	7.12	15.58	18.61	25.76	20.84
Fornix	14.7	8.38	12.26	13.83	3.7	21.93	7.79	18.57	9.55	26.12	19.86
Internal Capsule	10.56	10.05	5.55	15.53	1.89	17.87	2.24	26.84	14.91	26.38	12.58
Subcortical Structures	7.41	8.53	5.46	16.92	8.45	9.87	4.92	15.64	9.51	13.71	9.94
Caudate	7.62	6.45	1.92	8.42		11.77	5.17	39.7	7.76	7.75	4.96
Hippocampus	10.14	3.04	8.93	24.74	9.19	3.86	12.77	2.21	16.01	10.7	4.47
Hypothalamus	6.7	15.55	5.33	14.26	15.65	3.59	3.91	5.38	7.88	6.84	13.23
Putamen	9.84	10.6	1.11	2.55		4.88	5.23		16.66	10.22	9.82
Thalamus	6.18	12.29	4.46	27.05	5.45	19.11	3.4	12.81	8.41	17.37	11.44
Neocortex	7.68	14.6	9.27	13.79	18.81	4.61	8.03	4.89	21.41	25.64	47.7
Gyri	8.19	14.21	9.91	12.51	19.62	3.93	8.66	5.6	26.73	30.62	47.21
Sulci	6.78	16.37	7.77	17.19	15.62	9.85	5.62	2.44	13.69	13.05	48.84
Hindbrain	10.86	14.12	6.7	16.28	12.64	8.63	11.49	18.84	16.6	9.42	18.94
Brainstem	10.86	13.49	6.25	15.86	12.18	5.56	11.51	18.84	15.82	8.72	13.72
Cerebellum		18.94	29.97	26.62	16.58	19.22	10.93		22.71	11.51	25.99

## Sheet: IBA-1 Total Process Length
	Sham				22J				27J
	JK002	JK003	JK004	JK005	JK006	JK007	JK008	JK011	JK001	JK009	JK010
Full Cerebrum	68.47	55.02	100.08	61.63	69.87	49.56	71.19	88.73	41.53	50.12	55.09
White Matter Tracts	55.93	47.53	69.07	44.92	79.01	30.57	63.88	56.65	33.07	32.54	36.83
Cingulum	45.68	48.36	61.93	38.89	83.93	29.87	66.37	73.46	33.06	34.14	26.75
Corpus Callosum	61.19	49.75	64.38	35.72	70.59	29.9	55.08	55.16	38.7	38.64	28.52
Cortical White Matter	60.98	48.01	70.27	50.44	84.67	34.86	60.9	55.54	31.49	32.56	39.71
Fornix	52.52	50.74	60.91	26.32	58.59	20.7	52.58	48.3	33.83	27.29	33.31
Internal Capsule	64.87	46.9	85.41	57.24	97.25	30.92	85.7	41.64	31.45	27.65	56.67
Subcortical Structures	74.09	59.84	125.65	73.65	66.86	63.39	84.5	137.16	53.24	68.78	74
Caudate	93.24	78.13	184.81	89.05		47.78	80.26	89.66	66.92	69.99	90.61
Hippocampus	62.71	113.83	49.95	42.61	54.57	84.94	74.16	171.79	55.22	75.69	140.97
Hypothalamus	70.12	37.07	119.42	91.72	48.66	89.09	91.14	141.21	52.06	88.57	84.23
Putamen	48.38	53.73	193.78	146.42		68.58	55.41		32.4	61.2	46.82
Thalamus	79.45	51.77	79.63	33.7	79.81	27.09	85.9	56.66	50.76	42.82	62.76
Neocortex	85.14	65.41	90.2	102.55	46.53	70.1	78.36	173.07	38.56	54.76	33.82
Gyri	84.83	63.71	92.89	105.66	43.89	82.72	82.8	149.8	31.07	42.78	29.83
Sulci	85.45	67.1	87.52	99.43	49.17	51.47	73.92	196.35	46.05	66.73	37.82
Hindbrain	55.55	34.7	45.18	33.44	31.58	78.72	33.59	27.48	41.91	42.04	33.53
Brainstem	55.55	35.7	51.89	38.45	32.41	80.54	31.83	27.48	36.92	44.88	38.55
Cerebellum		32.18	19.11	26.38	36.25	29.5	39.86		34.24	47.05	28.52

## Sheet: IBA-1 Total Process Area
	Sham				22J				27J
Animal_ID	JK002	JK003	JK004	JK005	JK006	JK007	JK008	JK011	JK001	JK009	JK010
Full Cerebrum	62.15	51.04	83.59	61.89	59.62	49.65	62.7	87.83	36.52	52.27	54.49
White Matter Tracts	55.51	45.91	65.02	45.74	65.67	36.97	55.87	63.49	31.68	37.55	40.15
Cingulum	44.47	43.93	57.52	40.51	66.78	34.28	57.49	72.17	30.54	37.41	33.38
Corpus Callosum	61.17	46.18	64.79	40.97	62.42	37.53	53.64	62.56	35.91	43.07	35.38
Cortical White Matter	58.98	47.61	65.82	49.94	70.01	40.98	53.68	62.82	31.29	37.98	43.28
Fornix	56.82	48.75	64.79	34.48	54.47	29.31	50.25	59.96	29.92	34.32	38.23
Internal Capsule	62.67	47.55	72.84	52.87	74.68	37.57	64.83	57.18	31.64	33.99	50.09
Subcortical Structures	63.3	54.41	98.71	69.98	57.61	58.7	74.41	116.8	42.98	65.04	67.78
Caudate	76.01	66.31	131.26	73.97		46.32	68.83	70.68	51.33	65.07	81
Hippocampus	39.92	90.93	46.81	52.49	47.14	71.63	74.94	153.34	43.87	69.61	125.92
Hypothalamus	61.84	38.03	96.2	90.99	44.24	77.1	81.1	126.06	40.52	77.86	74.11
Putamen	43.47	51.62	139.93	131.87		64.13	53		31.59	55.1	45.07
Thalamus	74.37	50.19	75.29	39.36	69.69	34.32	72.82	65.49	43.59	50.62	59.82
Neocortex	70.81	58.24	73.44	92.98	41.98	62.75	63.79	147.19	32.99	58.73	40.94
Gyri	71.22	57.43	73.77	95.63	41.16	71.85	65.02	131.04	27.93	43.17	37.48
Sulci	70.39	59.04	73.11	90.33	42.79	49.4	62.57	163.34	38.05	74.28	44.41
Hindbrain	61.8	50.48	57.91	50.01	45.35	85	49.55	44.99	56.26	57.2	50.1
Brainstem	61.8	50.86	64.33	54.06	45.46	86.51	47.78	44.99	52.06	59.97	54.59
Cerebellum		49.83	32.64	44.6	50.75	46.09	56.25		49.12	65.05	45.65
